# Supplementary material for: Preferences for implementing training program among primary care physicians in prescribing and deprescribing for patients with multimorbidity: a discrete choice experiment
Source: Front Med (Lausanne). 2026 Mar 13;13:1795722. doi: 10.3389/fmed.2026.1795722 (PMC13021398; doi:10.3389/fmed.2026.1795722)
Supplement: Supplementary file 4 [file Supplementary_file_4.xlsx]

## Sheet: Sheet1
id	spend time	Gender	Age(y)	Duration of professional practice(y)	Scope of practice	Participation in standardized residency training	Involvement in family doctor contract services	Geographical location of the institution	Average daily patient encounters (patients/day)	Group	1	2	3	4	5	6	a	b	c	d	e	f
1	168s	Male	34	10	General practice	Yes	Yes	Rural	50	1	A	A	A	A	A	A	-	-	-	-	-	-
2	175s	Male	25	5	General practice	Yes	Yes	Rural	70	1	B	B	A	B	A	B	-	-	-	-	-	-
3	180s	Male	27	5	General practice	Yes	No	Urban	30	2	-	-	-	-	-	-	A	B	B	A	A	B
4	242s	Female	40	18	General practice	No	No	Rural	50	2	-	-	-	-	-	-	B	B	B	B	B	B
5	133s	Male	30	5	Clinical specialty	Yes	No	Urban	80	1	A	A	A	A	A	A	-	-	-	-	-	-
6	275s	Male	33	10	General practice	Yes	No	Urban	10	1	A	B	B	A	A	A	-	-	-	-	-	-
7	231s	Male	26	4	Clinical specialty	Yes	No	Rural	10	1	A	A	A	A	B	A	-	-	-	-	-	-
8	180s	Male	30	5	Clinical specialty	Yes	No	Urban	100	1	B	B	B	B	B	A	-	-	-	-	-	-
9	179s	Male	29	4	General practice plus clinical specialty	Yes	No	Urban	60	1	A	B	B	B	B	A	-	-	-	-	-	-
10	203s	Female	30	6	Clinical specialty	Yes	No	Rural	10	1	B	B	B	A	A	A	-	-	-	-	-	-
11	280s	Male	28	2	Clinical specialty	Yes	Yes	Urban	40	1	A	A	A	A	A	A	-	-	-	-	-	-
12	188s	Male	28	4	Clinical specialty	Yes	No	Rural	30	1	B	A	B	B	A	B	-	-	-	-	-	-
13	218s	Male	29	4	General practice plus clinical specialty	Yes	No	Urban	50	1	A	A	A	A	A	A	-	-	-	-	-	-
14	148s	Male	29	4	Clinical specialty	Yes	No	Urban	10	1	B	A	A	B	B	B	-	-	-	-	-	-
15	136s	Female	31	9	Clinical specialty	Yes	No	Rural	45	1	B	B	A	A	B	A	-	-	-	-	-	-
16	352s	Male	28	1	General practice	Yes	No	Urban	20	1	B	B	A	A	B	A	-	-	-	-	-	-
17	346s	Male	34	10	General practice	Yes	No	Rural	50	1	A	B	A	A	A	B	-	-	-	-	-	-
18	259s	Female	35	9	Clinical specialty	Yes	Yes	Urban	20	1	A	A	A	A	A	A	-	-	-	-	-	-
19	286s	Male	34	7	Clinical specialty	Yes	Yes	Urban	30	2	-	-	-	-	-	-	A	B	B	A	A	B
20	271s	Female	31	6	General practice plus clinical specialty	Yes	No	Urban	90	1	A	A	A	A	B	A	-	-	-	-	-	-
21	157s	Male	28	5	Clinical specialty	Yes	No	Urban	85	1	B	A	A	B	B	B	-	-	-	-	-	-
22	165s	Male	27	2	Clinical specialty	Yes	No	Rural	10	1	A	B	A	B	A	A	-	-	-	-	-	-
23	140s	Male	27	3	Clinical specialty	Yes	No	Urban	10	1	A	A	A	A	A	A	-	-	-	-	-	-
24	230s	Male	53	31	General practice	No	Yes	Rural	50	1	A	A	A	A	A	A	-	-	-	-	-	-
25	125s	Male	32	9	General practice	Yes	No	Rural	50	1	A	A	A	A	A	A	-	-	-	-	-	-
26	143s	Male	32	10	General practice	Yes	Yes	Rural	40	1	B	B	B	B	B	B	-	-	-	-	-	-
27	280s	Male	30	6	General practice	Yes	Yes	Rural	50	1	B	B	A	B	B	B	-	-	-	-	-	-
28	98s	Male	30	4	Clinical specialty	Yes	Yes	Rural	20	1	A	A	A	A	A	A	-	-	-	-	-	-
29	287s	Male	32	4	General practice plus clinical specialty	No	No	Rural	20	2	-	-	-	-	-	-	A	A	A	A	A	B
30	162s	Male	31	8	General practice plus clinical specialty	No	No	Rural	40	1	A	A	A	A	A	A	-	-	-	-	-	-
31	149s	Male	34	10	General practice	Yes	No	Rural	10	1	A	A	A	A	A	A	-	-	-	-	-	-
32	214s	Female	28	2	General practice	Yes	Yes	Rural	15	1	B	B	A	A	B	B	-	-	-	-	-	-
33	169s	Male	50	30	General practice	No	Yes	Rural	50	1	A	A	A	A	B	A	-	-	-	-	-	-
34	282s	Female	33	10	General practice	Yes	Yes	Rural	30	2	-	-	-	-	-	-	A	A	A	A	A	A
35	203s	Male	32	10	Clinical specialty	No	No	Urban	150	1	B	B	B	B	B	B	-	-	-	-	-	-
36	229s	Female	25	4	General practice plus clinical specialty	Yes	No	Rural	50	1	B	B	A	A	B	A	-	-	-	-	-	-
37	214s	Male	26	3	General practice	Yes	Yes	Rural	20	1	B	B	B	A	A	A	-	-	-	-	-	-
38	316s	Male	47	25	General practice	No	Yes	Rural	50	1	B	B	A	A	B	A	-	-	-	-	-	-
39	353s	Male	48	28	General practice	No	Yes	Rural	50	1	A	B	A	A	A	A	-	-	-	-	-	-
40	229s	Male	33	10	General practice	Yes	Yes	Rural	60	1	B	A	A	B	B	B	-	-	-	-	-	-
41	360s	Male	44	15	General practice	No	No	Rural	80	1	B	B	B	A	B	B	-	-	-	-	-	-
42	132s	Male	26	1	General practice	Yes	No	Rural	10	1	A	A	A	A	A	A	-	-	-	-	-	-
43	231s	Male	27	3	General practice	Yes	No	Rural	30	1	A	A	A	A	A	A	-	-	-	-	-	-
44	238s	Male	26	4	General practice	Yes	No	Rural	20	1	A	A	A	B	B	A	-	-	-	-	-	-
45	200s	Female	32	10	General practice	Yes	No	Rural	10	2	-	-	-	-	-	-	A	B	B	A	B	A
46	251s	Male	30	5	General practice	Yes	Yes	Rural	20	1	A	B	B	A	A	A	-	-	-	-	-	-
47	187s	Female	27	4	General practice	Yes	Yes	Rural	50	1	B	B	A	A	B	B	-	-	-	-	-	-
48	103s	Male	28	2	General practice	Yes	Yes	Rural	50	1	A	A	B	A	B	A	-	-	-	-	-	-
49	459s	Female	45	20	General practice plus clinical specialty	No	Yes	Rural	50	1	B	B	B	A	A	A	-	-	-	-	-	-
50	2204s	Male	40	12	General practice	Yes	Yes	Rural	100	2	-	-	-	-	-	-	A	A	A	B	A	B
51	446s	Male	32	7	General practice	No	No	Rural	15	2	-	-	-	-	-	-	A	B	B	A	B	A
52	213s	Female	35	11	General practice	Yes	Yes	Rural	60	1	A	A	A	A	A	A	-	-	-	-	-	-
53	496s	Female	47	22	General practice	Yes	Yes	Rural	50	1	A	A	A	A	A	B	-	-	-	-	-	-
54	230s	Female	28	5	General practice	Yes	Yes	Rural	10	1	B	B	B	B	B	B	-	-	-	-	-	-
55	180s	Male	26	1	General practice	Yes	Yes	Urban	15	2	-	-	-	-	-	-	A	B	B	A	B	A
56	183s	Female	36	14	General practice	No	No	Rural	30	1	B	B	A	A	B	A	-	-	-	-	-	-
57	144s	Male	30	7	Clinical specialty	Yes	No	Urban	40	1	B	A	B	A	B	A	-	-	-	-	-	-
58	215s	Male	28	3	General practice plus clinical specialty	Yes	No	Rural	90	2	-	-	-	-	-	-	A	A	A	B	A	A
59	405s	Female	48	25	General practice	No	Yes	Rural	30	1	A	B	A	A	B	B	-	-	-	-	-	-
60	162s	Female	26	2	General practice	Yes	Yes	Rural	50	1	B	B	A	A	B	A	-	-	-	-	-	-
61	160s	Female	26	3	General practice	Yes	Yes	Rural	40	1	B	B	A	A	B	A	-	-	-	-	-	-
62	473s	Male	47	11	General practice	No	Yes	Rural	70	1	A	B	B	B	B	B	-	-	-	-	-	-
63	395s	Male	26	4	General practice	Yes	No	Rural	30	1	B	B	A	A	B	A	-	-	-	-	-	-
64	124s	Female	26	1	General practice	Yes	Yes	Urban	70	2	-	-	-	-	-	-	A	B	B	A	B	A
65	149s	Female	35	12	General practice	Yes	Yes	Rural	70	1	A	A	A	A	B	B	-	-	-	-	-	-
66	321s	Male	35	13	General practice	Yes	No	Urban	200	1	A	A	A	A	A	A	-	-	-	-	-	-
67	407s	Female	47	18	General practice	No	Yes	Rural	25	2	-	-	-	-	-	-	B	A	A	B	B	A
68	397s	Female	48	20	General practice	No	Yes	Rural	130	1	B	B	A	B	B	A	-	-	-	-	-	-
69	134s	Female	28	5	General practice	Yes	Yes	Rural	40	1	A	A	A	A	A	A	-	-	-	-	-	-
70	316s	Female	33	12	General practice	Yes	Yes	Rural	10	1	B	B	B	A	B	A	-	-	-	-	-	-
71	178s	Male	33	10	General practice	Yes	Yes	Rural	60	1	A	A	A	A	A	A	-	-	-	-	-	-
72	203s	Male	46	13	General practice	No	Yes	Rural	20	1	B	A	A	A	B	A	-	-	-	-	-	-
73	160s	Male	27	5	General practice	Yes	Yes	Rural	50	1	A	A	A	A	A	A	-	-	-	-	-	-
74	145s	Male	32	10	General practice	Yes	Yes	Rural	70	1	A	A	A	A	A	A	-	-	-	-	-	-
75	167s	Male	34	10	General practice	Yes	Yes	Rural	20	1	A	A	A	A	A	A	-	-	-	-	-	-
76	108s	Female	30	8	General practice	Yes	Yes	Rural	40	1	B	B	A	B	A	A	-	-	-	-	-	-
77	187s	Male	47	26	General practice	No	Yes	Rural	100	1	A	A	A	A	A	A	-	-	-	-	-	-
78	174s	Female	31	10	General practice	Yes	Yes	Rural	40	1	A	A	A	A	A	A	-	-	-	-	-	-
79	190s	Female	45	25	General practice	No	Yes	Rural	60	1	A	A	A	A	A	A	-	-	-	-	-	-
80	304s	Female	47	11	General practice plus clinical specialty	No	Yes	Rural	12	1	A	A	A	A	A	A	-	-	-	-	-	-
81	145s	Male	45	12	General practice	No	Yes	Rural	50	1	A	A	A	A	A	A	-	-	-	-	-	-
82	198s	Female	44	23	General practice	No	Yes	Rural	40	1	A	A	A	A	A	A	-	-	-	-	-	-
83	170s	Female	24	2	General practice	Yes	Yes	Rural	60	1	B	B	A	B	A	A	-	-	-	-	-	-
84	215s	Female	25	2	General practice	Yes	Yes	Rural	60	1	B	B	A	B	B	A	-	-	-	-	-	-
85	427s	Female	42	14	General practice	No	Yes	Rural	10	1	A	A	A	A	A	A	-	-	-	-	-	-
86	1319s	Female	32	11	General practice	Yes	Yes	Rural	50	1	B	B	A	A	A	A	-	-	-	-	-	-
87	156s	Female	29	3	General practice	Yes	Yes	Rural	30	1	B	B	B	B	A	B	-	-	-	-	-	-
88	305s	Female	48	28	General practice	No	Yes	Urban	60	1	A	A	A	A	A	A	-	-	-	-	-	-
89	111s	Female	25	2	General practice	Yes	Yes	Rural	200	1	A	B	A	A	B	B	-	-	-	-	-	-
90	271s	Male	45	20	General practice	Yes	Yes	Urban	50	1	A	A	A	A	A	B	-	-	-	-	-	-
91	191s	Male	41	17	Clinical specialty	No	No	Rural	40	1	B	B	B	B	B	B	-	-	-	-	-	-
92	145s	Male	30	5	Clinical specialty	Yes	Yes	Rural	150	1	B	B	A	B	A	A	-	-	-	-	-	-
93	303s	Male	26	4	General practice	Yes	Yes	Rural	80	1	B	B	A	B	A	A	-	-	-	-	-	-
94	475s	Male	27	2	Clinical specialty	Yes	No	Rural	20	2	-	-	-	-	-	-	A	B	B	B	A	B
95	269s	Female	34	10	General practice	Yes	No	Urban	20	1	B	A	A	B	B	B	-	-	-	-	-	-
96	137s	Female	32	8	General practice	Yes	Yes	Urban	40	1	A	A	A	A	A	A	-	-	-	-	-	-
97	290s	Male	28	1	Clinical specialty	Yes	No	Urban	10	1	B	B	A	A	B	A	-	-	-	-	-	-
98	195s	Male	41	12	General practice	Yes	Yes	Rural	60	1	B	B	A	A	B	A	-	-	-	-	-	-
99	208s	Male	26	4	General practice	Yes	Yes	Rural	50	1	B	B	A	A	B	A	-	-	-	-	-	-
100	344s	Female	45	20	General practice plus clinical specialty	Yes	Yes	Urban	25	1	A	A	A	B	B	B	-	-	-	-	-	-
101	237s	Female	44	22	General practice	No	Yes	Rural	10	1	B	B	A	A	B	A	-	-	-	-	-	-
102	154s	Female	24	1	General practice	Yes	Yes	Rural	60	1	B	A	A	A	A	A	-	-	-	-	-	-
103	358s	Female	48	26	General practice	No	Yes	Rural	25	1	B	A	B	B	A	B	-	-	-	-	-	-
104	366s	Female	45	20	General practice	No	Yes	Rural	60	1	A	B	A	A	A	A	-	-	-	-	-	-
105	274s	Female	33	9	General practice	Yes	Yes	Urban	50	1	A	B	A	B	A	A	-	-	-	-	-	-
106	245s	Male	27	6	General practice plus clinical specialty	Yes	No	Urban	30	1	A	A	A	B	B	B	-	-	-	-	-	-
107	273s	Female	27	5	General practice	Yes	Yes	Rural	60	1	A	A	A	B	B	B	-	-	-	-	-	-
108	433s	Male	35	12	General practice plus clinical specialty	Yes	Yes	Rural	45	2	-	-	-	-	-	-	A	B	B	A	B	A
109	233s	Male	33	8	General practice	Yes	Yes	Rural	60	1	B	A	A	A	A	A	-	-	-	-	-	-
110	259s	Female	46	20	General practice	No	Yes	Rural	180	2	-	-	-	-	-	-	A	A	A	B	B	A
111	129s	Female	29	6	General practice	Yes	Yes	Rural	80	1	B	B	B	A	B	A	-	-	-	-	-	-
112	185s	Male	28	5	General practice	Yes	Yes	Rural	98	1	B	B	A	A	B	A	-	-	-	-	-	-
113	340s	Female	47	27	General practice	No	Yes	Rural	50	1	B	B	B	B	B	B	-	-	-	-	-	-
114	160s	Female	37	15	General practice	No	Yes	Rural	100	1	A	A	A	A	B	A	-	-	-	-	-	-
115	224s	Female	26	3	General practice	Yes	Yes	Rural	60	1	B	B	A	A	A	A	-	-	-	-	-	-
116	104s	Male	35	10	General practice	Yes	Yes	Rural	50	1	A	A	A	A	A	A	-	-	-	-	-	-
117	107s	Male	40	18	General practice	Yes	Yes	Rural	20	1	B	A	A	A	A	B	-	-	-	-	-	-
118	68s	Male	34	9	General practice	Yes	Yes	Rural	50	1	A	A	A	A	A	A	-	-	-	-	-	-
119	183s	Female	26	3	General practice	Yes	Yes	Rural	70	1	B	A	B	B	B	A	-	-	-	-	-	-
120	156s	Female	30	8	General practice	Yes	Yes	Urban	50	1	B	B	A	A	B	A	-	-	-	-	-	-
121	468s	Female	45	16	General practice	No	Yes	Urban	60	1	A	A	B	A	B	B	-	-	-	-	-	-
122	299s	Female	48	28	General practice	No	Yes	Rural	80	1	A	B	A	A	B	A	-	-	-	-	-	-
123	261s	Female	34	12	General practice	Yes	Yes	Rural	70	1	B	A	A	B	B	B	-	-	-	-	-	-
124	238s	Male	42	20	General practice	Yes	Yes	Urban	40	1	B	B	B	A	B	A	-	-	-	-	-	-
125	365s	Female	33	11	General practice	Yes	Yes	Rural	20	1	A	A	A	A	A	A	-	-	-	-	-	-
126	376s	Female	32	5	General practice	Yes	No	Urban	30	1	A	A	A	B	B	B	-	-	-	-	-	-
127	111s	Male	43	20	General practice	Yes	Yes	Rural	40	2	-	-	-	-	-	-	A	A	B	B	B	A
128	543s	Male	47	15	General practice	No	Yes	Rural	50	1	A	B	B	B	B	A	-	-	-	-	-	-
129	223s	Male	48	21	General practice	No	Yes	Rural	60	1	A	A	A	A	A	A	-	-	-	-	-	-
130	424s	Male	42	20	General practice	No	Yes	Rural	50	1	A	A	A	A	A	A	-	-	-	-	-	-
131	276s	Female	24	1	General practice	Yes	No	Rural	80	2	-	-	-	-	-	-	A	B	B	A	A	B
132	254s	Female	50	20	Clinical specialty	Yes	No	Rural	100	1	A	A	A	A	A	A	-	-	-	-	-	-
133	497s	Male	37	12	General practice	Yes	Yes	Rural	40	1	A	B	A	A	B	A	-	-	-	-	-	-
134	431s	Female	39	16	General practice	No	Yes	Rural	45	1	B	B	B	B	B	B	-	-	-	-	-	-
135	380s	Male	36	13	General practice	Yes	Yes	Rural	60	1	B	B	A	A	B	A	-	-	-	-	-	-
136	439s	Male	42	18	General practice	No	Yes	Rural	40	1	B	B	A	A	A	A	-	-	-	-	-	-
137	278s	Female	37	13	General practice	Yes	Yes	Rural	50	2	-	-	-	-	-	-	A	B	B	A	A	B
138	283s	Male	47	26	General practice plus clinical specialty	Yes	Yes	Urban	10	1	B	B	B	B	B	B	-	-	-	-	-	-
139	503s	Male	37	12	General practice	Yes	Yes	Rural	60	1	B	B	B	A	A	A	-	-	-	-	-	-
140	527s	Male	43	15	General practice	No	Yes	Urban	60	1	A	A	A	B	B	B	-	-	-	-	-	-
141	625s	Male	37	10	General practice	Yes	Yes	Rural	60	2	-	-	-	-	-	-	A	A	A	B	A	B
142	315s	Female	39	13	General practice plus clinical specialty	No	Yes	Rural	50	1	B	B	B	B	B	B	-	-	-	-	-	-
143	380s	Male	37	6	General practice plus clinical specialty	Yes	Yes	Rural	70	1	A	A	B	B	B	A	-	-	-	-	-	-
144	283s	Male	39	14	General practice plus clinical specialty	No	Yes	Rural	30	1	A	A	B	B	B	A	-	-	-	-	-	-
145	260s	Male	37	12	General practice	No	Yes	Rural	30	1	B	B	A	A	B	B	-	-	-	-	-	-
146	124s	Female	24	2	General practice	Yes	Yes	Rural	35	1	B	B	A	A	A	A	-	-	-	-	-	-
147	143s	Female	40	20	General practice	No	Yes	Rural	10	1	A	A	A	A	A	A	-	-	-	-	-	-
148	256s	Female	50	31	Clinical specialty	Yes	Yes	Rural	20	1	B	B	B	A	B	A	-	-	-	-	-	-
149	121s	Female	49	30	General practice	Yes	Yes	Rural	100	1	A	A	A	A	A	A	-	-	-	-	-	-
150	284s	Male	25	1	General practice	Yes	Yes	Rural	10	1	B	B	A	A	B	A	-	-	-	-	-	-
151	309s	Male	53	30	Clinical specialty	No	No	Urban	30	1	B	B	A	B	B	A	-	-	-	-	-	-
152	348s	Female	45	20	General practice	No	Yes	Rural	20	1	B	A	A	B	A	A	-	-	-	-	-	-
153	473s	Male	41	18	Clinical specialty	Yes	No	Urban	10	2	-	-	-	-	-	-	A	B	B	A	A	B
154	504s	Male	28	6	General practice plus clinical specialty	Yes	Yes	Rural	10	1	A	B	B	B	B	A	-	-	-	-	-	-
155	204s	Male	45	20	General practice plus clinical specialty	Yes	Yes	Urban	80	1	A	A	A	A	A	A	-	-	-	-	-	-
156	123s	Male	26	4	General practice	Yes	Yes	Rural	20	2	-	-	-	-	-	-	A	B	B	B	A	B
157	163s	Male	41	20	General practice	No	Yes	Rural	50	1	B	B	B	B	A	A	-	-	-	-	-	-
158	376s	Male	35	8	General practice	Yes	Yes	Urban	30	2	-	-	-	-	-	-	B	B	B	B	B	B
159	299s	Male	31	7	General practice	Yes	Yes	Urban	10	1	B	B	B	B	B	B	-	-	-	-	-	-
160	271s	Female	47	27	Clinical specialty	Yes	No	Urban	40	1	B	B	B	A	A	A	-	-	-	-	-	-
161	196s	Female	46	15	General practice	No	Yes	Urban	88	1	B	B	B	B	B	A	-	-	-	-	-	-
162	317s	Male	52	33	General practice	Yes	Yes	Rural	40	2	-	-	-	-	-	-	B	A	A	B	A	B
163	499s	Male	43	21	Clinical specialty	Yes	No	Urban	10	1	B	B	A	B	A	A	-	-	-	-	-	-
164	859s	Female	41	13	General practice	No	Yes	Rural	20	2	-	-	-	-	-	-	A	A	A	B	A	A
165	253s	Male	56	24	General practice	Yes	No	Urban	45	1	B	A	A	B	B	B	-	-	-	-	-	-
166	410s	Female	28	5	General practice	Yes	Yes	Rural	20	1	B	B	A	A	B	A	-	-	-	-	-	-
167	131s	Male	45	26	General practice	No	Yes	Rural	15	1	A	A	A	B	B	B	-	-	-	-	-	-
168	173s	Female	39	16	Clinical specialty	No	Yes	Rural	50	1	A	A	A	A	A	A	-	-	-	-	-	-
169	244s	Female	43	22	General practice plus clinical specialty	No	Yes	Urban	80	1	A	A	A	A	A	A	-	-	-	-	-	-
170	359s	Female	32	12	Clinical specialty	Yes	Yes	Urban	10	1	B	B	A	A	A	A	-	-	-	-	-	-
171	166s	Male	42	20	General practice plus clinical specialty	Yes	Yes	Rural	10	1	A	A	A	A	A	A	-	-	-	-	-	-
172	245s	Female	53	24	General practice	No	Yes	Rural	30	1	B	A	A	B	B	B	-	-	-	-	-	-
173	508s	Male	37	11	Clinical specialty	Yes	No	Urban	25	1	B	A	A	B	A	A	-	-	-	-	-	-
174	394s	Female	38	15	Clinical specialty	Yes	No	Urban	25	1	A	B	A	B	A	B	-	-	-	-	-	-
175	142s	Female	28	5	General practice	Yes	Yes	Rural	20	1	B	B	B	B	B	B	-	-	-	-	-	-
176	498s	Male	54	29	Clinical specialty	Yes	No	Urban	50	1	B	B	A	A	A	A	-	-	-	-	-	-
177	335s	Male	47	7	General practice	No	No	Urban	15	1	A	A	B	B	A	B	-	-	-	-	-	-
178	967s	Female	56	37	General practice plus clinical specialty	No	No	Urban	40	1	B	B	B	A	B	A	-	-	-	-	-	-
179	1284s	Male	24	1	General practice	Yes	Yes	Rural	10	2	-	-	-	-	-	-	A	A	A	A	A	A
180	590s	Female	30	26	General practice	Yes	Yes	Rural	18	2	-	-	-	-	-	-	A	A	B	B	B	A
181	334s	Male	51	31	Clinical specialty	No	No	Urban	20	1	B	A	A	B	B	A	-	-	-	-	-	-
182	339s	Male	34	11	Clinical specialty	Yes	No	Urban	20	2	-	-	-	-	-	-	A	B	A	A	A	A
183	174s	Male	27	2	General practice	Yes	Yes	Rural	30	2	-	-	-	-	-	-	A	A	A	A	A	A
184	420s	Female	61	42	Clinical specialty	No	Yes	Urban	70	1	B	B	A	B	B	A	-	-	-	-	-	-
185	447s	Male	43	23	General practice	No	Yes	Urban	100	1	A	B	A	B	A	A	-	-	-	-	-	-
186	205s	Female	39	17	Clinical specialty	Yes	No	Urban	20	1	B	B	B	B	A	A	-	-	-	-	-	-
187	104s	Female	23	4	Clinical specialty	Yes	Yes	Rural	200	1	A	A	A	A	A	A	-	-	-	-	-	-
188	322s	Male	42	18	Clinical specialty	Yes	No	Urban	30	1	B	B	B	B	A	A	-	-	-	-	-	-
189	145s	Female	26	2	General practice plus clinical specialty	Yes	Yes	Rural	200	2	-	-	-	-	-	-	A	A	A	A	B	A
190	203s	Male	25	3	General practice	Yes	Yes	Rural	15	1	B	B	A	B	A	A	-	-	-	-	-	-
191	193s	Female	24	2	Clinical specialty	Yes	Yes	Rural	200	1	B	A	A	A	B	A	-	-	-	-	-	-
192	209s	Male	27	3	General practice	Yes	Yes	Rural	10	1	A	B	A	A	B	A	-	-	-	-	-	-
193	249s	Female	25	4	General practice	Yes	Yes	Rural	50	1	A	A	A	B	B	B	-	-	-	-	-	-
194	423s	Male	57	35	General practice	No	Yes	Rural	45	1	B	B	A	A	B	A	-	-	-	-	-	-
195	121s	Male	30	5	Clinical specialty	Yes	No	Urban	30	1	A	A	B	A	A	B	-	-	-	-	-	-
196	228s	Female	25	3	General practice	Yes	Yes	Rural	200	2	-	-	-	-	-	-	A	A	A	A	A	A
197	141s	Female	27	3	General practice	Yes	Yes	Rural	55	1	B	B	A	B	A	A	-	-	-	-	-	-
198	378s	Female	44	9	General practice	No	Yes	Rural	10	2	-	-	-	-	-	-	B	B	A	B	A	B
199	447s	Female	32	12	General practice	Yes	Yes	Rural	10	1	B	B	B	B	B	B	-	-	-	-	-	-
200	436s	Female	45	23	Clinical specialty	Yes	Yes	Rural	10	1	B	B	B	A	A	A	-	-	-	-	-	-
201	83s	Male	28	6	General practice	Yes	Yes	Rural	10	1	B	B	A	B	A	B	-	-	-	-	-	-
202	254s	Female	40	17	Clinical specialty	Yes	No	Urban	35	1	B	B	A	B	A	A	-	-	-	-	-	-
203	516s	Female	47	25	General practice plus clinical specialty	Yes	No	Urban	40	1	B	B	A	B	B	A	-	-	-	-	-	-
204	647s	Male	42	19	General practice	No	Yes	Rural	10	2	-	-	-	-	-	-	A	A	B	B	B	A
205	661s	Female	46	22	General practice	No	Yes	Rural	80	1	B	B	A	A	B	A	-	-	-	-	-	-
206	280s	Male	39	17	General practice plus clinical specialty	Yes	No	Urban	30	1	B	B	A	A	B	A	-	-	-	-	-	-
207	240s	Male	47	20	Clinical specialty	Yes	No	Urban	50	1	B	A	B	A	A	A	-	-	-	-	-	-
208	273s	Male	33	8	General practice	No	Yes	Urban	40	1	B	B	A	A	A	A	-	-	-	-	-	-
209	560s	Female	48	26	General practice	Yes	Yes	Rural	25	1	A	A	A	B	B	B	-	-	-	-	-	-
210	495s	Male	45	24	General practice	No	Yes	Urban	13	1	B	B	B	B	B	A	-	-	-	-	-	-
211	134s	Female	48	6	Clinical specialty	No	Yes	Rural	20	2	-	-	-	-	-	-	B	B	B	A	A	B
212	268s	Female	53	20	General practice	No	Yes	Rural	200	1	B	A	A	B	B	B	-	-	-	-	-	-
213	402s	Male	38	18	General practice	No	Yes	Rural	25	1	A	B	A	B	B	A	-	-	-	-	-	-
214	548s	Female	50	29	General practice	No	Yes	Rural	190	1	B	B	A	A	A	B	-	-	-	-	-	-
215	298s	Female	23	1	General practice	Yes	Yes	Rural	10	1	A	A	A	A	B	B	-	-	-	-	-	-
216	520s	Male	50	15	General practice	No	Yes	Rural	10	2	-	-	-	-	-	-	A	A	A	A	A	A
217	138s	Female	26	3	General practice	Yes	Yes	Rural	10	2	-	-	-	-	-	-	A	B	A	A	A	A
218	610s	Female	23	1	General practice	Yes	Yes	Rural	10	1	A	A	B	B	A	A	-	-	-	-	-	-
219	163s	Female	33	12	General practice	Yes	Yes	Urban	20	1	A	A	A	A	A	A	-	-	-	-	-	-
220	192s	Female	48	16	General practice	No	Yes	Rural	12	1	B	A	A	A	A	A	-	-	-	-	-	-
221	273s	Female	28	11	General practice	Yes	Yes	Urban	25	1	B	B	A	A	B	A	-	-	-	-	-	-
222	222s	Male	38	18	General practice	No	Yes	Rural	35	1	B	A	A	B	B	B	-	-	-	-	-	-
223	423s	Male	54	30	General practice	No	Yes	Rural	15	2	-	-	-	-	-	-	A	A	A	B	A	B
224	342s	Male	32	10	General practice plus clinical specialty	Yes	Yes	Urban	10	2	-	-	-	-	-	-	A	B	B	B	B	A
225	121s	Male	42	13	General practice	No	Yes	Urban	58	1	B	B	A	B	A	A	-	-	-	-	-	-
226	754s	Female	24	2	General practice	Yes	Yes	Rural	10	2	-	-	-	-	-	-	A	B	B	A	B	A
227	203s	Female	49	27	General practice	No	Yes	Urban	10	1	B	B	B	B	B	B	-	-	-	-	-	-
228	80s	Female	33	8	General practice	Yes	Yes	Urban	10	1	B	A	A	A	B	A	-	-	-	-	-	-
229	323s	Female	48	11	General practice	Yes	Yes	Rural	30	2	-	-	-	-	-	-	A	A	A	A	B	A
230	216s	Female	46	20	General practice	No	Yes	Rural	30	1	A	B	A	A	B	A	-	-	-	-	-	-
231	867s	Male	25	2	General practice	Yes	Yes	Rural	10	2	-	-	-	-	-	-	B	A	B	A	A	A
232	119s	Female	33	10	General practice	Yes	Yes	Rural	20	1	B	B	B	B	B	B	-	-	-	-	-	-
233	292s	Female	45	20	General practice plus clinical specialty	Yes	Yes	Rural	15	1	A	B	A	A	B	A	-	-	-	-	-	-
234	319s	Female	30	8	General practice plus clinical specialty	Yes	Yes	Rural	30	1	B	B	B	B	B	B	-	-	-	-	-	-
235	197s	Female	28	4	General practice	Yes	Yes	Rural	30	1	A	B	B	A	B	A	-	-	-	-	-	-
236	334s	Female	55	35	General practice	No	Yes	Urban	36	1	B	B	B	B	B	B	-	-	-	-	-	-
237	1415s	Female	33	8	General practice	Yes	Yes	Urban	10	1	A	A	A	A	B	A	-	-	-	-	-	-
238	375s	Male	52	25	General practice	No	Yes	Rural	30	2	-	-	-	-	-	-	A	A	A	A	A	A
239	285s	Male	55	36	General practice	No	No	Rural	10	2	-	-	-	-	-	-	A	A	A	A	A	B
240	538s	Female	44	18	General practice	No	Yes	Urban	200	2	-	-	-	-	-	-	A	A	B	B	B	A
241	551s	Male	54	37	General practice	Yes	Yes	Rural	10	1	B	A	A	B	B	B	-	-	-	-	-	-
242	259s	Female	31	10	General practice plus clinical specialty	Yes	Yes	Urban	30	1	B	B	B	A	B	A	-	-	-	-	-	-
243	363s	Male	59	37	General practice	Yes	Yes	Urban	15	1	B	B	B	B	B	B	-	-	-	-	-	-
244	74s	Female	53	30	General practice plus clinical specialty	No	Yes	Rural	30	1	B	B	B	B	A	A	-	-	-	-	-	-
245	232s	Female	40	19	General practice	Yes	Yes	Rural	20	2	-	-	-	-	-	-	A	B	B	B	A	B
246	1129s	Male	48	26	General practice	No	Yes	Rural	40	1	B	B	A	A	B	A	-	-	-	-	-	-
247	361s	Female	59	36	General practice	No	Yes	Rural	10	1	A	A	A	A	A	A	-	-	-	-	-	-
248	168s	Male	49	29	General practice	No	Yes	Rural	40	1	A	A	A	A	A	A	-	-	-	-	-	-
249	226s	Male	57	38	General practice	No	Yes	Rural	35	2	-	-	-	-	-	-	A	A	B	B	A	B
250	492s	Female	54	35	General practice plus clinical specialty	No	Yes	Rural	150	1	B	A	B	A	A	A	-	-	-	-	-	-
251	183s	Female	29	8	General practice	Yes	Yes	Rural	10	2	-	-	-	-	-	-	A	A	A	A	A	A
252	338s	Female	36	10	General practice	Yes	Yes	Urban	30	1	A	A	A	B	B	B	-	-	-	-	-	-
253	201s	Female	51	35	General practice	Yes	Yes	Rural	20	1	B	B	B	A	A	A	-	-	-	-	-	-
254	177s	Male	29	7	General practice	Yes	Yes	Rural	20	2	-	-	-	-	-	-	A	A	A	A	A	B
255	370s	Male	56	35	General practice	No	Yes	Rural	20	1	B	B	B	B	B	B	-	-	-	-	-	-
256	568s	Male	56	32	General practice	No	No	Rural	10	1	A	A	B	A	B	A	-	-	-	-	-	-
257	564s	Female	42	16	General practice	No	Yes	Urban	30	1	A	A	A	A	A	A	-	-	-	-	-	-
258	550s	Female	37	17	General practice	Yes	Yes	Urban	17	1	B	B	B	A	A	A	-	-	-	-	-	-
259	140s	Female	31	8	General practice	Yes	Yes	Rural	15	1	A	B	A	B	A	B	-	-	-	-	-	-
260	522s	Male	53	33	General practice	Yes	Yes	Rural	30	1	A	A	A	A	A	A	-	-	-	-	-	-
261	145s	Male	29	4	General practice	Yes	Yes	Rural	100	1	B	A	A	B	B	B	-	-	-	-	-	-
262	346s	Female	28	4	General practice plus clinical specialty	Yes	Yes	Rural	50	1	A	A	A	B	B	B	-	-	-	-	-	-
263	950s	Female	40	17	General practice plus clinical specialty	No	Yes	Rural	100	1	B	B	B	B	B	A	-	-	-	-	-	-
264	371s	Male	44	20	General practice	No	Yes	Rural	100	1	B	B	B	B	A	A	-	-	-	-	-	-
265	308s	Female	37	14	General practice	No	Yes	Rural	30	1	B	B	A	B	A	A	-	-	-	-	-	-
266	373s	Male	38	11	General practice	No	Yes	Rural	20	1	A	A	B	A	B	A	-	-	-	-	-	-
267	447s	Female	38	13	General practice plus clinical specialty	Yes	Yes	Rural	80	1	B	B	B	B	A	A	-	-	-	-	-	-
268	231s	Male	24	2	General practice	No	Yes	Rural	30	2	-	-	-	-	-	-	B	B	B	B	A	B
269	126s	Male	24	2	Clinical specialty	No	Yes	Rural	20	1	A	B	B	A	A	B	-	-	-	-	-	-
270	522s	Male	56	29	General practice	No	Yes	Rural	35	1	B	A	A	A	A	A	-	-	-	-	-	-
271	412s	Female	53	15	General practice	No	Yes	Urban	60	1	B	B	A	B	A	A	-	-	-	-	-	-
272	145s	Female	28	7	General practice plus clinical specialty	Yes	Yes	Rural	12	1	B	B	A	B	A	A	-	-	-	-	-	-
273	237s	Female	39	12	General practice	No	Yes	Rural	60	2	-	-	-	-	-	-	A	A	A	B	A	B
274	308s	Female	53	20	General practice	Yes	Yes	Urban	65	1	B	B	A	B	A	A	-	-	-	-	-	-
275	251s	Female	48	24	General practice	No	Yes	Urban	60	1	B	B	A	A	B	A	-	-	-	-	-	-
276	177s	Male	51	30	General practice	No	Yes	Rural	20	1	A	A	A	A	A	A	-	-	-	-	-	-
277	180s	Female	32	11	General practice	Yes	Yes	Rural	20	1	B	B	B	B	B	B	-	-	-	-	-	-
278	334s	Female	59	30	General practice	No	Yes	Rural	10	1	B	B	B	A	A	A	-	-	-	-	-	-
279	648s	Female	30	23	Clinical specialty	Yes	Yes	Rural	10	2	-	-	-	-	-	-	A	A	B	B	B	A
280	145s	Female	33	5	General practice plus clinical specialty	Yes	Yes	Rural	70	1	B	B	A	A	B	A	-	-	-	-	-	-
281	192s	Male	34	12	General practice plus clinical specialty	Yes	Yes	Rural	100	1	A	A	A	A	A	A	-	-	-	-	-	-
282	400s	Female	30	7	Clinical specialty	Yes	Yes	Rural	10	2	-	-	-	-	-	-	A	A	A	B	A	B
283	564s	Male	52	30	General practice	No	Yes	Rural	20	1	B	A	B	B	B	A	-	-	-	-	-	-
284	644s	Male	56	36	General practice	No	Yes	Rural	25	1	A	A	B	B	A	A	-	-	-	-	-	-
285	231s	Female	34	20	Clinical specialty	Yes	No	Urban	50	1	B	B	A	A	B	A	-	-	-	-	-	-
286	144s	Male	28	7	Clinical specialty	No	Yes	Rural	10	1	B	A	A	B	B	B	-	-	-	-	-	-
287	175s	Female	53	20	General practice	No	Yes	Urban	50	1	B	A	A	B	A	A	-	-	-	-	-	-
288	196s	Male	33	7	General practice plus clinical specialty	Yes	Yes	Rural	10	1	B	B	A	A	B	A	-	-	-	-	-	-
289	246s	Male	33	8	Clinical specialty	Yes	Yes	Rural	30	1	A	A	A	B	B	B	-	-	-	-	-	-
290	161s	Male	45	22	Clinical specialty	No	No	Urban	30	1	B	B	B	B	B	B	-	-	-	-	-	-
291	220s	Male	30	4	Clinical specialty	Yes	No	Urban	20	1	A	A	A	A	B	A	-	-	-	-	-	-
292	211s	Female	33	6	General practice	Yes	Yes	Rural	45	1	B	B	A	A	B	A	-	-	-	-	-	-
293	160s	Male	48	13	General practice	No	Yes	Rural	30	2	-	-	-	-	-	-	B	B	B	B	B	B
294	218s	Female	37	13	Clinical specialty	Yes	No	Rural	60	1	A	B	A	A	A	A	-	-	-	-	-	-
295	221s	Female	46	22	Clinical specialty	Yes	No	Urban	40	1	A	A	A	A	A	A	-	-	-	-	-	-
296	142s	Female	29	3	Clinical specialty	Yes	No	Rural	11	1	A	A	A	A	B	B	-	-	-	-	-	-
297	265s	Female	29	4	Clinical specialty	Yes	No	Urban	30	1	A	A	A	A	A	A	-	-	-	-	-	-
298	399s	Female	39	16	Clinical specialty	Yes	No	Urban	30	1	A	B	B	A	B	A	-	-	-	-	-	-
299	184s	Male	50	26	Clinical specialty	No	No	Rural	40	1	A	A	A	A	A	A	-	-	-	-	-	-
300	292s	Female	35	12	Clinical specialty	Yes	No	Urban	10	2	-	-	-	-	-	-	A	A	B	B	B	A
301	296s	Male	55	33	Clinical specialty	No	No	Urban	60	1	A	A	A	A	B	A	-	-	-	-	-	-
302	471s	Male	38	14	Clinical specialty	No	No	Urban	30	1	B	B	A	A	B	A	-	-	-	-	-	-
303	273s	Female	29	5	Clinical specialty	Yes	No	Urban	20	1	B	B	B	B	B	B	-	-	-	-	-	-
304	315s	Female	32	9	Clinical specialty	Yes	Yes	Urban	15	2	-	-	-	-	-	-	A	B	B	A	A	B
305	477s	Male	32	5	Clinical specialty	Yes	No	Urban	10	1	B	B	A	A	A	B	-	-	-	-	-	-
306	151s	Female	33	10	General practice	Yes	Yes	Rural	16	1	A	B	A	A	B	A	-	-	-	-	-	-
307	646s	Male	51	30	Clinical specialty	No	No	Urban	30	2	-	-	-	-	-	-	A	A	A	B	A	B
308	223s	Female	29	6	Clinical specialty	Yes	No	Urban	20	1	B	B	B	A	B	B	-	-	-	-	-	-
309	432s	Male	55	32	General practice	Yes	Yes	Rural	30	1	A	A	A	A	A	A	-	-	-	-	-	-
310	640s	Male	53	33	General practice plus clinical specialty	No	Yes	Urban	20	1	B	B	A	A	B	A	-	-	-	-	-	-
311	1049s	Male	39	11	Clinical specialty	Yes	No	Urban	60	2	-	-	-	-	-	-	B	B	A	B	B	B
312	249s	Female	30	10	General practice	Yes	Yes	Rural	10	2	-	-	-	-	-	-	B	A	A	B	A	B
313	278s	Female	33	10	Clinical specialty	Yes	No	Urban	30	2	-	-	-	-	-	-	A	B	B	A	B	A
314	323s	Female	35	10	Clinical specialty	Yes	No	Urban	25	1	A	A	A	A	A	B	-	-	-	-	-	-
315	270s	Male	35	12	General practice	Yes	Yes	Rural	20	2	-	-	-	-	-	-	A	B	B	B	B	A
316	393s	Male	47	11	General practice plus clinical specialty	No	Yes	Rural	30	1	A	B	B	B	B	A	-	-	-	-	-	-
317	151s	Female	27	2	Clinical specialty	Yes	No	Rural	200	2	-	-	-	-	-	-	A	B	B	A	B	A
318	2851s	Male	33	10	Clinical specialty	Yes	No	Urban	200	1	B	B	A	A	B	A	-	-	-	-	-	-
319	919s	Male	53	34	General practice	No	No	Rural	12	2	-	-	-	-	-	-	A	B	B	B	B	B
320	299s	Male	49	26	General practice	No	Yes	Urban	10	2	-	-	-	-	-	-	A	B	A	B	B	A
321	417s	Male	42	16	General practice	Yes	No	Urban	50	1	B	B	A	B	A	A	-	-	-	-	-	-
322	94s	Male	30	9	Clinical specialty	Yes	No	Urban	150	1	A	B	A	B	B	B	-	-	-	-	-	-
323	237s	Female	25	2	Clinical specialty	Yes	Yes	Rural	20	2	-	-	-	-	-	-	B	B	B	B	B	B
324	417s	Male	54	32	General practice	Yes	Yes	Urban	30	1	B	B	A	B	A	A	-	-	-	-	-	-
325	293s	Female	23	1	Clinical specialty	No	Yes	Rural	150	2	-	-	-	-	-	-	A	A	A	B	B	A
326	205s	Male	37	13	Clinical specialty	Yes	No	Urban	45	1	B	B	B	B	B	B	-	-	-	-	-	-
327	176s	Female	34	12	Clinical specialty	Yes	No	Urban	100	1	B	B	A	A	B	A	-	-	-	-	-	-
328	126s	Male	55	33	Clinical specialty	No	No	Urban	60	1	A	A	A	A	A	A	-	-	-	-	-	-
329	139s	Male	23	1	General practice	No	Yes	Rural	150	1	A	A	A	A	A	A	-	-	-	-	-	-
330	537s	Male	30	5	Clinical specialty	Yes	No	Urban	10	2	-	-	-	-	-	-	A	A	A	B	A	A
331	282s	Male	42	17	Clinical specialty	No	No	Urban	42	1	B	A	B	B	B	A	-	-	-	-	-	-
332	207s	Male	44	22	Clinical specialty	No	No	Urban	30	1	B	B	B	A	A	A	-	-	-	-	-	-
333	430s	Male	30	6	Clinical specialty	Yes	Yes	Rural	10	1	B	B	B	B	B	A	-	-	-	-	-	-
334	1046s	Male	58	33	General practice plus clinical specialty	Yes	No	Urban	30	1	A	A	A	B	B	B	-	-	-	-	-	-
335	238s	Male	45	6	General practice	No	Yes	Rural	10	1	A	A	A	B	A	A	-	-	-	-	-	-
336	1932s	Female	54	34	Clinical specialty	No	No	Urban	80	1	B	B	A	A	B	A	-	-	-	-	-	-
337	353s	Female	31	12	Clinical specialty	No	Yes	Rural	10	1	A	A	A	B	B	B	-	-	-	-	-	-
338	779s	Female	45	10	General practice plus clinical specialty	No	Yes	Rural	20	1	A	A	B	B	B	A	-	-	-	-	-	-
339	391s	Male	53	30	General practice plus clinical specialty	Yes	Yes	Rural	15	2	-	-	-	-	-	-	B	B	B	B	B	B
340	198s	Male	32	10	General practice	Yes	Yes	Rural	30	1	A	A	A	A	A	A	-	-	-	-	-	-
341	313s	Female	30	8	General practice	Yes	Yes	Rural	10	1	B	B	A	B	A	A	-	-	-	-	-	-
342	1405s	Female	44	15	General practice	No	Yes	Rural	10	1	B	B	A	B	A	A	-	-	-	-	-	-
343	424s	Male	45	26	General practice plus clinical specialty	No	Yes	Rural	15	1	B	B	B	A	A	A	-	-	-	-	-	-
344	4690s	Male	43	13	General practice plus clinical specialty	Yes	No	Urban	100	1	A	A	A	B	B	A	-	-	-	-	-	-
345	348s	Male	44	24	General practice	No	Yes	Rural	12	1	B	B	A	B	A	A	-	-	-	-	-	-
346	313s	Female	34	10	Clinical specialty	Yes	No	Urban	50	1	B	B	A	B	B	B	-	-	-	-	-	-
